# Supplementary material for: Corrosion Response of Steel to Penetration of Chlorides in DC-Treated Hardened Portland Cement Mortar
Source: Materials (Basel). 2025 Jul 17;18(14):3365. doi: 10.3390/ma18143365 (PMC12300289; doi:10.3390/ma18143365)
Supplement: Supplementary file 1 [file materials-18-03365-s001.zip]

Archive with 9 entries (9 files):
- protocol s1.pdf
- protocol s2.pdf
- protocol s3.pdf
- protocol s4.pdf
- protocol s5.pdf
- protocol s6.pdf
- protocol s7.pdf
- Figure S1.png
- Figure S2.png
